# Supplementary material for: Blocking Periostin Prevented Development of Inflammation in Rhabdomyolysis-Induced Acute Kidney Injury Mice Model
Source: Cells. 2022 Oct 27;11(21):3388. doi: 10.3390/cells11213388 (PMC9658410; doi:10.3390/cells11213388)
Supplement: Supplementary file 1 [file cells-11-03388-s001.zip]

Archive with 1 entries (1 files):
- cells-1923495-supplementary.pdf
